# Supplementary material for: Quantitative Analysis of the Potency of Equimolar Two-Drug Combinations and Combi-Molecules Involving Kinase Inhibitors In Vitro: The Concept of Balanced Targeting
Source: Int J Mol Sci. 2021 Sep 3;22(17):9569. doi: 10.3390/ijms22179569 (PMC8430702; doi:10.3390/ijms22179569)
Supplement: Supplementary file 1 [file ijms-22-09569-s001.zip]

Archive with 1 entries (1 files):
- ijms-1281966-supplementary.pdf
